# Supplementary material for: Big Tau: Structure, Evolutionary Divergence, and Emerging Roles in Cytoskeletal Dynamics and Tauopathies
Source: Cells. 2026 Jan 27;15(3):241. doi: 10.3390/cells15030241 (PMC12896622; doi:10.3390/cells15030241)
Supplement: Supplementary file 1 [file cells-15-00241-s001.zip]

Archive with 1 entries (1 files):
- cells-4098818-supplementary.pdf
